# Supplementary material for: A Proteomic Study of Memory After Imprinting in the Domestic Chick
Source: Front Behav Neurosci. 2015 Nov 26;9:319. doi: 10.3389/fnbeh.2015.00319 (PMC4660867; doi:10.3389/fnbeh.2015.00319)
Supplement: Supplementary file 3 [file DataSheet3.XLS]

## Sheet: 6111we2s5Ch
Header	--------------------------------------------------------
Search title
Timestamp	2011-12-05T13:21:33Z
User	jah71
Email
Report URI	http://mascot/mascot/cgi/master_results.pl?file=../data/20111205/F063171.dat
Peak list data path	\\prot-main\data2\_LTQ_ORBITRAP_VELOS_ISSUES\DTAfiles_11\6111_Revaz\6111we2s5Ch.mgf
Peak list format	Mascot generic
Search type	MIS
Mascot version	2.3.02
Database	chicken10
Fasta file	Ggallus_REFSEQ_082010.fasta
Total sequences	19127
Total residues	7388293
Sequences after taxonomy filter	19127
Number of queries	5063
Decoy	--------------------------------------------------------
Number of matches above identity threshold in search of real database	208
Number of matches above identity threshold in search of decoy database	0
Number of matches above homology threshold in search of real database	242
Number of matches above homology threshold in search of decoy database	0
Fixed modifications	--------------------------------------------------------
Identifier	Name	Delta	Neutral loss
1	Carbamidomethyl (C)	57.0215
Variable modifications	--------------------------------------------------------
Identifier	Name	Delta	Neutral loss(es)
1	Oxidation (M)	15.9949	0	63.9983
Search Parameters	--------------------------------------------------------
Taxonomy filter	All entries
Enzyme	Trypsin
Maximum Missed Cleavages	2
Fixed modifications	Carbamidomethyl (C)
Variable modifications	Oxidation (M)
Peptide Mass Tolerance	25
Peptide Mass Tolerance Units	ppm
Fragment Mass Tolerance	0.8
Fragment Mass Tolerance Units	Da
Mass values	Monoisotopic
Instrument type	ESI-TRAP
Format parameters	--------------------------------------------------------
Significance threshold	0.05
Max. number of hits	0
Use MudPIT protein scoring	0
Ions score cut-off	20
Include same-set proteins
Include sub-set proteins	0
Include unassigned	0
Require bold red	1
Use homology threshold	0
Group protein families	0
Protein hits	--------------------------------------------------------
prot_hit_num	prot_acc	prot_desc	prot_score	prot_thresh	prot_expect	prot_mass	prot_matches	prot_matches_sig	prot_sequences	prot_sequences_sig	prot_cover	prot_pi	prot_seq	pep_query	pep_rank	pep_isbold	pep_isunique	pep_exp_mz	pep_exp_z	pep_delta	pep_start	pep_end	pep_miss	pep_score	pep_expect	pep_res_before	pep_seq	pep_res_after	pep_frame	pep_var_mod	pep_var_mod_pos	pep_scan_title
1	gi|118099274|ref|XP_001233250.1|	PREDICTED: similar to dynamin 1 isoform 1 [Gallus gallus]	1096	55	5.2e-106	97611	32	28	25	24	28.1	6.98	MGNRGMEDLIPLVNRLQDAFAAIGQNANLDLPQIAVVGGQSAGKSSVLENFVGRDFLPRGSGIVTRRPLVLQLVNASTEYGEFLHCKGKKFTDFEEIRLEIEAETDRVTGSNKGISPVPINLRVYSPHVLNLTLVDLPGMTKVPVGDQPPDIEFQIRDMLMQFVTKENCLILAVSPANSDLANSDALKVAKEVDPQGQRTIGVITKLDLMDEGTDARDVLENKLLPLRRGYIGVVNRSQKDIDGKKDIQAALAAERKFFLSHPAYRHMADRMGTPYLQKVLNQQLTNHIRDTLPGLRNKLQSQLLSIEKEVEEYKNFRPDDPARKTKALLQMVQQFAVDFEKRIEGSGDQIDTYELSGGARINRIFHERFPFELVKMEFDEKELRREISYAIKNIHGIR…	72	1	1	1	396.206	2	0.0002	623	629	0	32.64	0.01	R	AGVYPER	V				Spectrum857 scans: 1601,
1	gi|118099274|ref|XP_001233250.1|	PREDICTED: similar to dynamin 1 isoform 1 [Gallus gallus]	1096	55	5.2e-106	97611	32	28	25	24	28.1	6.98	MGNRGMEDLIPLVNRLQDAFAAIGQNANLDLPQIAVVGGQSAGKSSVLENFVGRDFLPRGSGIVTRRPLVLQLVNASTEYGEFLHCKGKKFTDFEEIRLEIEAETDRVTGSNKGISPVPINLRVYSPHVLNLTLVDLPGMTKVPVGDQPPDIEFQIRDMLMQFVTKENCLILAVSPANSDLANSDALKVAKEVDPQGQRTIGVITKLDLMDEGTDARDVLENKLLPLRRGYIGVVNRSQKDIDGKKDIQAALAAERKFFLSHPAYRHMADRMGTPYLQKVLNQQLTNHIRDTLPGLRNKLQSQLLSIEKEVEEYKNFRPDDPARKTKALLQMVQQFAVDFEKRIEGSGDQIDTYELSGGARINRIFHERFPFELVKMEFDEKELRREISYAIKNIHGIR…	160	1	1	1	410.211	2	0	725	730	1	29.57	0.021	R	RDEMLR	M				Spectrum660 scans: 1384,
1	gi|118099274|ref|XP_001233250.1|	PREDICTED: similar to dynamin 1 isoform 1 [Gallus gallus]	1096	55	5.2e-106	97611	32	28	25	24	28.1	6.98	MGNRGMEDLIPLVNRLQDAFAAIGQNANLDLPQIAVVGGQSAGKSSVLENFVGRDFLPRGSGIVTRRPLVLQLVNASTEYGEFLHCKGKKFTDFEEIRLEIEAETDRVTGSNKGISPVPINLRVYSPHVLNLTLVDLPGMTKVPVGDQPPDIEFQIRDMLMQFVTKENCLILAVSPANSDLANSDALKVAKEVDPQGQRTIGVITKLDLMDEGTDARDVLENKLLPLRRGYIGVVNRSQKDIDGKKDIQAALAAERKFFLSHPAYRHMADRMGTPYLQKVLNQQLTNHIRDTLPGLRNKLQSQLLSIEKEVEEYKNFRPDDPARKTKALLQMVQQFAVDFEKRIEGSGDQIDTYELSGGARINRIFHERFPFELVKMEFDEKELRREISYAIKNIHGIR…	249	1	1	1	420.259	2	0.0005	459	465	0	29.91	0.0048	R	IVTTHIR	E				Spectrum666 scans: 1390,
1	gi|118099274|ref|XP_001233250.1|	PREDICTED: similar to dynamin 1 isoform 1 [Gallus gallus]	1096	55	5.2e-106	97611	32	28	25	24	28.1	6.98	MGNRGMEDLIPLVNRLQDAFAAIGQNANLDLPQIAVVGGQSAGKSSVLENFVGRDFLPRGSGIVTRRPLVLQLVNASTEYGEFLHCKGKKFTDFEEIRLEIEAETDRVTGSNKGISPVPINLRVYSPHVLNLTLVDLPGMTKVPVGDQPPDIEFQIRDMLMQFVTKENCLILAVSPANSDLANSDALKVAKEVDPQGQRTIGVITKLDLMDEGTDARDVLENKLLPLRRGYIGVVNRSQKDIDGKKDIQAALAAERKFFLSHPAYRHMADRMGTPYLQKVLNQQLTNHIRDTLPGLRNKLQSQLLSIEKEVEEYKNFRPDDPARKTKALLQMVQQFAVDFEKRIEGSGDQIDTYELSGGARINRIFHERFPFELVKMEFDEKELRREISYAIKNIHGIR…	458	1	1	1	440.251	2	-0.0027	370	376	0	24.1	0.058	R	FPFELVK	M				Spectrum3056 scans: 4002,
1	gi|118099274|ref|XP_001233250.1|	PREDICTED: similar to dynamin 1 isoform 1 [Gallus gallus]	1096	55	5.2e-106	97611	32	28	25	24	28.1	6.98	MGNRGMEDLIPLVNRLQDAFAAIGQNANLDLPQIAVVGGQSAGKSSVLENFVGRDFLPRGSGIVTRRPLVLQLVNASTEYGEFLHCKGKKFTDFEEIRLEIEAETDRVTGSNKGISPVPINLRVYSPHVLNLTLVDLPGMTKVPVGDQPPDIEFQIRDMLMQFVTKENCLILAVSPANSDLANSDALKVAKEVDPQGQRTIGVITKLDLMDEGTDARDVLENKLLPLRRGYIGVVNRSQKDIDGKKDIQAALAAERKFFLSHPAYRHMADRMGTPYLQKVLNQQLTNHIRDTLPGLRNKLQSQLLSIEKEVEEYKNFRPDDPARKTKALLQMVQQFAVDFEKRIEGSGDQIDTYELSGGARINRIFHERFPFELVKMEFDEKELRREISYAIKNIHGIR…	459	1	1	1	440.252	2	-0.0011	370	376	0	20.19	0.14	R	FPFELVK	M				Spectrum3148 scans: 4103,
1	gi|118099274|ref|XP_001233250.1|	PREDICTED: similar to dynamin 1 isoform 1 [Gallus gallus]	1096	55	5.2e-106	97611	32	28	25	24	28.1	6.98	MGNRGMEDLIPLVNRLQDAFAAIGQNANLDLPQIAVVGGQSAGKSSVLENFVGRDFLPRGSGIVTRRPLVLQLVNASTEYGEFLHCKGKKFTDFEEIRLEIEAETDRVTGSNKGISPVPINLRVYSPHVLNLTLVDLPGMTKVPVGDQPPDIEFQIRDMLMQFVTKENCLILAVSPANSDLANSDALKVAKEVDPQGQRTIGVITKLDLMDEGTDARDVLENKLLPLRRGYIGVVNRSQKDIDGKKDIQAALAAERKFFLSHPAYRHMADRMGTPYLQKVLNQQLTNHIRDTLPGLRNKLQSQLLSIEKEVEEYKNFRPDDPARKTKALLQMVQQFAVDFEKRIEGSGDQIDTYELSGGARINRIFHERFPFELVKMEFDEKELRREISYAIKNIHGIR…	572	1	1	1	464.727	2	-0.0021	192	199	0	24.41	0.028	K	EVDPQGQR	T				Spectrum342 scans: 1027,
1	gi|118099274|ref|XP_001233250.1|	PREDICTED: similar to dynamin 1 isoform 1 [Gallus gallus]	1096	55	5.2e-106	97611	32	28	25	24	28.1	6.98	MGNRGMEDLIPLVNRLQDAFAAIGQNANLDLPQIAVVGGQSAGKSSVLENFVGRDFLPRGSGIVTRRPLVLQLVNASTEYGEFLHCKGKKFTDFEEIRLEIEAETDRVTGSNKGISPVPINLRVYSPHVLNLTLVDLPGMTKVPVGDQPPDIEFQIRDMLMQFVTKENCLILAVSPANSDLANSDALKVAKEVDPQGQRTIGVITKLDLMDEGTDARDVLENKLLPLRRGYIGVVNRSQKDIDGKKDIQAALAAERKFFLSHPAYRHMADRMGTPYLQKVLNQQLTNHIRDTLPGLRNKLQSQLLSIEKEVEEYKNFRPDDPARKTKALLQMVQQFAVDFEKRIEGSGDQIDTYELSGGARINRIFHERFPFELVKMEFDEKELRREISYAIKNIHGIR…	624	1	1	1	469.241	2	-0.0072	272	279	0	21.56	0.09	R	MGTPYLQK	V				Spectrum1521 scans: 2316,
1	gi|118099274|ref|XP_001233250.1|	PREDICTED: similar to dynamin 1 isoform 1 [Gallus gallus]	1096	55	5.2e-106	97611	32	28	25	24	28.1	6.98	MGNRGMEDLIPLVNRLQDAFAAIGQNANLDLPQIAVVGGQSAGKSSVLENFVGRDFLPRGSGIVTRRPLVLQLVNASTEYGEFLHCKGKKFTDFEEIRLEIEAETDRVTGSNKGISPVPINLRVYSPHVLNLTLVDLPGMTKVPVGDQPPDIEFQIRDMLMQFVTKENCLILAVSPANSDLANSDALKVAKEVDPQGQRTIGVITKLDLMDEGTDARDVLENKLLPLRRGYIGVVNRSQKDIDGKKDIQAALAAERKFFLSHPAYRHMADRMGTPYLQKVLNQQLTNHIRDTLPGLRNKLQSQLLSIEKEVEEYKNFRPDDPARKTKALLQMVQQFAVDFEKRIEGSGDQIDTYELSGGARINRIFHERFPFELVKMEFDEKELRREISYAIKNIHGIR…	672	1	1	1	477.241	2	-0.0013	272	279	0	38.53	0.002	R	MGTPYLQK	V		Oxidation (M)	0.10000000.0	Spectrum1130 scans: 1894,
1	gi|118099274|ref|XP_001233250.1|	PREDICTED: similar to dynamin 1 isoform 1 [Gallus gallus]	1096	55	5.2e-106	97611	32	28	25	24	28.1	6.98	MGNRGMEDLIPLVNRLQDAFAAIGQNANLDLPQIAVVGGQSAGKSSVLENFVGRDFLPRGSGIVTRRPLVLQLVNASTEYGEFLHCKGKKFTDFEEIRLEIEAETDRVTGSNKGISPVPINLRVYSPHVLNLTLVDLPGMTKVPVGDQPPDIEFQIRDMLMQFVTKENCLILAVSPANSDLANSDALKVAKEVDPQGQRTIGVITKLDLMDEGTDARDVLENKLLPLRRGYIGVVNRSQKDIDGKKDIQAALAAERKFFLSHPAYRHMADRMGTPYLQKVLNQQLTNHIRDTLPGLRNKLQSQLLSIEKEVEEYKNFRPDDPARKTKALLQMVQQFAVDFEKRIEGSGDQIDTYELSGGARINRIFHERFPFELVKMEFDEKELRREISYAIKNIHGIR…	859	1	1	1	507.278	2	-0.0037	446	453	0	23.66	0.039	K	LSQYPHLR	E				Spectrum1244 scans: 2019,
1	gi|118099274|ref|XP_001233250.1|	PREDICTED: similar to dynamin 1 isoform 1 [Gallus gallus]	1096	55	5.2e-106	97611	32	28	25	24	28.1	6.98	MGNRGMEDLIPLVNRLQDAFAAIGQNANLDLPQIAVVGGQSAGKSSVLENFVGRDFLPRGSGIVTRRPLVLQLVNASTEYGEFLHCKGKKFTDFEEIRLEIEAETDRVTGSNKGISPVPINLRVYSPHVLNLTLVDLPGMTKVPVGDQPPDIEFQIRDMLMQFVTKENCLILAVSPANSDLANSDALKVAKEVDPQGQRTIGVITKLDLMDEGTDARDVLENKLLPLRRGYIGVVNRSQKDIDGKKDIQAALAAERKFFLSHPAYRHMADRMGTPYLQKVLNQQLTNHIRDTLPGLRNKLQSQLLSIEKEVEEYKNFRPDDPARKTKALLQMVQQFAVDFEKRIEGSGDQIDTYELSGGARINRIFHERFPFELVKMEFDEKELRREISYAIKNIHGIR…	1051	1	1	1	528.751	2	-0.004	91	98	0	30.85	0.009	K	FTDFEEIR	L				Spectrum2341 scans: 3212,
1	gi|118099274|ref|XP_001233250.1|	PREDICTED: similar to dynamin 1 isoform 1 [Gallus gallus]	1096	55	5.2e-106	97611	32	28	25	24	28.1	6.98	MGNRGMEDLIPLVNRLQDAFAAIGQNANLDLPQIAVVGGQSAGKSSVLENFVGRDFLPRGSGIVTRRPLVLQLVNASTEYGEFLHCKGKKFTDFEEIRLEIEAETDRVTGSNKGISPVPINLRVYSPHVLNLTLVDLPGMTKVPVGDQPPDIEFQIRDMLMQFVTKENCLILAVSPANSDLANSDALKVAKEVDPQGQRTIGVITKLDLMDEGTDARDVLENKLLPLRRGYIGVVNRSQKDIDGKKDIQAALAAERKFFLSHPAYRHMADRMGTPYLQKVLNQQLTNHIRDTLPGLRNKLQSQLLSIEKEVEEYKNFRPDDPARKTKALLQMVQQFAVDFEKRIEGSGDQIDTYELSGGARINRIFHERFPFELVKMEFDEKELRREISYAIKNIHGIR…	1052	1	1	1	529.283	2	-0.0052	247	256	0	67.61	2.3e-06	K	DIQAALAAER	K				Spectrum2073 scans: 2922,
1	gi|118099274|ref|XP_001233250.1|	PREDICTED: similar to dynamin 1 isoform 1 [Gallus gallus]	1096	55	5.2e-106	97611	32	28	25	24	28.1	6.98	MGNRGMEDLIPLVNRLQDAFAAIGQNANLDLPQIAVVGGQSAGKSSVLENFVGRDFLPRGSGIVTRRPLVLQLVNASTEYGEFLHCKGKKFTDFEEIRLEIEAETDRVTGSNKGISPVPINLRVYSPHVLNLTLVDLPGMTKVPVGDQPPDIEFQIRDMLMQFVTKENCLILAVSPANSDLANSDALKVAKEVDPQGQRTIGVITKLDLMDEGTDARDVLENKLLPLRRGYIGVVNRSQKDIDGKKDIQAALAAERKFFLSHPAYRHMADRMGTPYLQKVLNQQLTNHIRDTLPGLRNKLQSQLLSIEKEVEEYKNFRPDDPARKTKALLQMVQQFAVDFEKRIEGSGDQIDTYELSGGARINRIFHERFPFELVKMEFDEKELRREISYAIKNIHGIR…	1097	1	1	1	533.323	2	-0.003	114	123	0	31.44	0.0048	K	GISPVPINLR	V				Spectrum2459 scans: 3342,
1	gi|118099274|ref|XP_001233250.1|	PREDICTED: similar to dynamin 1 isoform 1 [Gallus gallus]	1096	55	5.2e-106	97611	32	28	25	24	28.1	6.98	MGNRGMEDLIPLVNRLQDAFAAIGQNANLDLPQIAVVGGQSAGKSSVLENFVGRDFLPRGSGIVTRRPLVLQLVNASTEYGEFLHCKGKKFTDFEEIRLEIEAETDRVTGSNKGISPVPINLRVYSPHVLNLTLVDLPGMTKVPVGDQPPDIEFQIRDMLMQFVTKENCLILAVSPANSDLANSDALKVAKEVDPQGQRTIGVITKLDLMDEGTDARDVLENKLLPLRRGYIGVVNRSQKDIDGKKDIQAALAAERKFFLSHPAYRHMADRMGTPYLQKVLNQQLTNHIRDTLPGLRNKLQSQLLSIEKEVEEYKNFRPDDPARKTKALLQMVQQFAVDFEKRIEGSGDQIDTYELSGGARINRIFHERFPFELVKMEFDEKELRREISYAIKNIHGIR…	1124	1	1	1	538.266	2	-0.0009	99	107	0	43.97	0.00048	R	LEIEAETDR	V				Spectrum1479 scans: 2272,
1	gi|118099274|ref|XP_001233250.1|	PREDICTED: similar to dynamin 1 isoform 1 [Gallus gallus]	1096	55	5.2e-106	97611	32	28	25	24	28.1	6.98	MGNRGMEDLIPLVNRLQDAFAAIGQNANLDLPQIAVVGGQSAGKSSVLENFVGRDFLPRGSGIVTRRPLVLQLVNASTEYGEFLHCKGKKFTDFEEIRLEIEAETDRVTGSNKGISPVPINLRVYSPHVLNLTLVDLPGMTKVPVGDQPPDIEFQIRDMLMQFVTKENCLILAVSPANSDLANSDALKVAKEVDPQGQRTIGVITKLDLMDEGTDARDVLENKLLPLRRGYIGVVNRSQKDIDGKKDIQAALAAERKFFLSHPAYRHMADRMGTPYLQKVLNQQLTNHIRDTLPGLRNKLQSQLLSIEKEVEEYKNFRPDDPARKTKALLQMVQQFAVDFEKRIEGSGDQIDTYELSGGARINRIFHERFPFELVKMEFDEKELRREISYAIKNIHGIR…	1257	1	1	1	554.293	2	0.0003	45	54	0	53.75	6.7e-05	K	SSVLENFVGR	D				Spectrum2722 scans: 3636,
1	gi|118099274|ref|XP_001233250.1|	PREDICTED: similar to dynamin 1 isoform 1 [Gallus gallus]	1096	55	5.2e-106	97611	32	28	25	24	28.1	6.98	MGNRGMEDLIPLVNRLQDAFAAIGQNANLDLPQIAVVGGQSAGKSSVLENFVGRDFLPRGSGIVTRRPLVLQLVNASTEYGEFLHCKGKKFTDFEEIRLEIEAETDRVTGSNKGISPVPINLRVYSPHVLNLTLVDLPGMTKVPVGDQPPDIEFQIRDMLMQFVTKENCLILAVSPANSDLANSDALKVAKEVDPQGQRTIGVITKLDLMDEGTDARDVLENKLLPLRRGYIGVVNRSQKDIDGKKDIQAALAAERKFFLSHPAYRHMADRMGTPYLQKVLNQQLTNHIRDTLPGLRNKLQSQLLSIEKEVEEYKNFRPDDPARKTKALLQMVQQFAVDFEKRIEGSGDQIDTYELSGGARINRIFHERFPFELVKMEFDEKELRREISYAIKNIHGIR…	1260	1	1	1	554.788	2	-0.0022	563	571	0	22.88	0.072	K	YMLPVDNLK	L		Oxidation (M)	0.010000000.0	Spectrum2283 scans: 3148,
1	gi|118099274|ref|XP_001233250.1|	PREDICTED: similar to dynamin 1 isoform 1 [Gallus gallus]	1096	55	5.2e-106	97611	32	28	25	24	28.1	6.98	MGNRGMEDLIPLVNRLQDAFAAIGQNANLDLPQIAVVGGQSAGKSSVLENFVGRDFLPRGSGIVTRRPLVLQLVNASTEYGEFLHCKGKKFTDFEEIRLEIEAETDRVTGSNKGISPVPINLRVYSPHVLNLTLVDLPGMTKVPVGDQPPDIEFQIRDMLMQFVTKENCLILAVSPANSDLANSDALKVAKEVDPQGQRTIGVITKLDLMDEGTDARDVLENKLLPLRRGYIGVVNRSQKDIDGKKDIQAALAAERKFFLSHPAYRHMADRMGTPYLQKVLNQQLTNHIRDTLPGLRNKLQSQLLSIEKEVEEYKNFRPDDPARKTKALLQMVQQFAVDFEKRIEGSGDQIDTYELSGGARINRIFHERFPFELVKMEFDEKELRREISYAIKNIHGIR…	1281	1	1	1	556.776	2	-0.0031	158	166	0	35.35	0.0028	R	DMLMQFVTK	E				Spectrum3264 scans: 4227,
1	gi|118099274|ref|XP_001233250.1|	PREDICTED: similar to dynamin 1 isoform 1 [Gallus gallus]	1096	55	5.2e-106	97611	32	28	25	24	28.1	6.98	MGNRGMEDLIPLVNRLQDAFAAIGQNANLDLPQIAVVGGQSAGKSSVLENFVGRDFLPRGSGIVTRRPLVLQLVNASTEYGEFLHCKGKKFTDFEEIRLEIEAETDRVTGSNKGISPVPINLRVYSPHVLNLTLVDLPGMTKVPVGDQPPDIEFQIRDMLMQFVTKENCLILAVSPANSDLANSDALKVAKEVDPQGQRTIGVITKLDLMDEGTDARDVLENKLLPLRRGYIGVVNRSQKDIDGKKDIQAALAAERKFFLSHPAYRHMADRMGTPYLQKVLNQQLTNHIRDTLPGLRNKLQSQLLSIEKEVEEYKNFRPDDPARKTKALLQMVQQFAVDFEKRIEGSGDQIDTYELSGGARINRIFHERFPFELVKMEFDEKELRREISYAIKNIHGIR…	1474	1	1	1	579.841	2	0.0019	300	309	0	37.99	0.0037	K	LQSQLLSIEK	E				Spectrum2250 scans: 3112,
1	gi|118099274|ref|XP_001233250.1|	PREDICTED: similar to dynamin 1 isoform 1 [Gallus gallus]	1096	55	5.2e-106	97611	32	28	25	24	28.1	6.98	MGNRGMEDLIPLVNRLQDAFAAIGQNANLDLPQIAVVGGQSAGKSSVLENFVGRDFLPRGSGIVTRRPLVLQLVNASTEYGEFLHCKGKKFTDFEEIRLEIEAETDRVTGSNKGISPVPINLRVYSPHVLNLTLVDLPGMTKVPVGDQPPDIEFQIRDMLMQFVTKENCLILAVSPANSDLANSDALKVAKEVDPQGQRTIGVITKLDLMDEGTDARDVLENKLLPLRRGYIGVVNRSQKDIDGKKDIQAALAAERKFFLSHPAYRHMADRMGTPYLQKVLNQQLTNHIRDTLPGLRNKLQSQLLSIEKEVEEYKNFRPDDPARKTKALLQMVQQFAVDFEKRIEGSGDQIDTYELSGGARINRIFHERFPFELVKMEFDEKELRREISYAIKNIHGIR…	1693	1	1	1	405.214	3	-0.0019	773	783	1	21.55	0.1	R	RSPTSSPTPQR	R				Spectrum270 scans: 945,
1	gi|118099274|ref|XP_001233250.1|	PREDICTED: similar to dynamin 1 isoform 1 [Gallus gallus]	1096	55	5.2e-106	97611	32	28	25	24	28.1	6.98	MGNRGMEDLIPLVNRLQDAFAAIGQNANLDLPQIAVVGGQSAGKSSVLENFVGRDFLPRGSGIVTRRPLVLQLVNASTEYGEFLHCKGKKFTDFEEIRLEIEAETDRVTGSNKGISPVPINLRVYSPHVLNLTLVDLPGMTKVPVGDQPPDIEFQIRDMLMQFVTKENCLILAVSPANSDLANSDALKVAKEVDPQGQRTIGVITKLDLMDEGTDARDVLENKLLPLRRGYIGVVNRSQKDIDGKKDIQAALAAERKFFLSHPAYRHMADRMGTPYLQKVLNQQLTNHIRDTLPGLRNKLQSQLLSIEKEVEEYKNFRPDDPARKTKALLQMVQQFAVDFEKRIEGSGDQIDTYELSGGARINRIFHERFPFELVKMEFDEKELRREISYAIKNIHGIR…	1694	1	1	1	607.318	2	0	773	783	1	41.66	0.001	R	RSPTSSPTPQR	R				Spectrum271 scans: 946,
1	gi|118099274|ref|XP_001233250.1|	PREDICTED: similar to dynamin 1 isoform 1 [Gallus gallus]	1096	55	5.2e-106	97611	32	28	25	24	28.1	6.98	MGNRGMEDLIPLVNRLQDAFAAIGQNANLDLPQIAVVGGQSAGKSSVLENFVGRDFLPRGSGIVTRRPLVLQLVNASTEYGEFLHCKGKKFTDFEEIRLEIEAETDRVTGSNKGISPVPINLRVYSPHVLNLTLVDLPGMTKVPVGDQPPDIEFQIRDMLMQFVTKENCLILAVSPANSDLANSDALKVAKEVDPQGQRTIGVITKLDLMDEGTDARDVLENKLLPLRRGYIGVVNRSQKDIDGKKDIQAALAAERKFFLSHPAYRHMADRMGTPYLQKVLNQQLTNHIRDTLPGLRNKLQSQLLSIEKEVEEYKNFRPDDPARKTKALLQMVQQFAVDFEKRIEGSGDQIDTYELSGGARINRIFHERFPFELVKMEFDEKELRREISYAIKNIHGIR…	1780	1	1	1	618.282	2	-0.0013	207	217	0	59.25	8.3e-06	K	LDLMDEGTDAR	D				Spectrum2173 scans: 3028,
1	gi|118099274|ref|XP_001233250.1|	PREDICTED: similar to dynamin 1 isoform 1 [Gallus gallus]	1096	55	5.2e-106	97611	32	28	25	24	28.1	6.98	MGNRGMEDLIPLVNRLQDAFAAIGQNANLDLPQIAVVGGQSAGKSSVLENFVGRDFLPRGSGIVTRRPLVLQLVNASTEYGEFLHCKGKKFTDFEEIRLEIEAETDRVTGSNKGISPVPINLRVYSPHVLNLTLVDLPGMTKVPVGDQPPDIEFQIRDMLMQFVTKENCLILAVSPANSDLANSDALKVAKEVDPQGQRTIGVITKLDLMDEGTDARDVLENKLLPLRRGYIGVVNRSQKDIDGKKDIQAALAAERKFFLSHPAYRHMADRMGTPYLQKVLNQQLTNHIRDTLPGLRNKLQSQLLSIEKEVEEYKNFRPDDPARKTKALLQMVQQFAVDFEKRIEGSGDQIDTYELSGGARINRIFHERFPFELVKMEFDEKELRREISYAIKNIHGIR…	1836	1	1	1	626.281	2	0.0019	207	217	0	39.75	0.00079	K	LDLMDEGTDAR	D		Oxidation (M)	0.00010000000.0	Spectrum1506 scans: 2300,
1	gi|118099274|ref|XP_001233250.1|	PREDICTED: similar to dynamin 1 isoform 1 [Gallus gallus]	1096	55	5.2e-106	97611	32	28	25	24	28.1	6.98	MGNRGMEDLIPLVNRLQDAFAAIGQNANLDLPQIAVVGGQSAGKSSVLENFVGRDFLPRGSGIVTRRPLVLQLVNASTEYGEFLHCKGKKFTDFEEIRLEIEAETDRVTGSNKGISPVPINLRVYSPHVLNLTLVDLPGMTKVPVGDQPPDIEFQIRDMLMQFVTKENCLILAVSPANSDLANSDALKVAKEVDPQGQRTIGVITKLDLMDEGTDARDVLENKLLPLRRGYIGVVNRSQKDIDGKKDIQAALAAERKFFLSHPAYRHMADRMGTPYLQKVLNQQLTNHIRDTLPGLRNKLQSQLLSIEKEVEEYKNFRPDDPARKTKALLQMVQQFAVDFEKRIEGSGDQIDTYELSGGARINRIFHERFPFELVKMEFDEKELRREISYAIKNIHGIR…	1854	1	1	1	628.831	2	-0.0112	5	15	0	25.5	0.039	R	GMEDLIPLVNR	L				Spectrum3309 scans: 4276,
1	gi|118099274|ref|XP_001233250.1|	PREDICTED: similar to dynamin 1 isoform 1 [Gallus gallus]	1096	55	5.2e-106	97611	32	28	25	24	28.1	6.98	MGNRGMEDLIPLVNRLQDAFAAIGQNANLDLPQIAVVGGQSAGKSSVLENFVGRDFLPRGSGIVTRRPLVLQLVNASTEYGEFLHCKGKKFTDFEEIRLEIEAETDRVTGSNKGISPVPINLRVYSPHVLNLTLVDLPGMTKVPVGDQPPDIEFQIRDMLMQFVTKENCLILAVSPANSDLANSDALKVAKEVDPQGQRTIGVITKLDLMDEGTDARDVLENKLLPLRRGYIGVVNRSQKDIDGKKDIQAALAAERKFFLSHPAYRHMADRMGTPYLQKVLNQQLTNHIRDTLPGLRNKLQSQLLSIEKEVEEYKNFRPDDPARKTKALLQMVQQFAVDFEKRIEGSGDQIDTYELSGGARINRIFHERFPFELVKMEFDEKELRREISYAIKNIHGIR…	1855	1	1	1	628.838	2	0.0015	5	15	0	39.78	0.0014	R	GMEDLIPLVNR	L				Spectrum3333 scans: 4306,
1	gi|118099274|ref|XP_001233250.1|	PREDICTED: similar to dynamin 1 isoform 1 [Gallus gallus]	1096	55	5.2e-106	97611	32	28	25	24	28.1	6.98	MGNRGMEDLIPLVNRLQDAFAAIGQNANLDLPQIAVVGGQSAGKSSVLENFVGRDFLPRGSGIVTRRPLVLQLVNASTEYGEFLHCKGKKFTDFEEIRLEIEAETDRVTGSNKGISPVPINLRVYSPHVLNLTLVDLPGMTKVPVGDQPPDIEFQIRDMLMQFVTKENCLILAVSPANSDLANSDALKVAKEVDPQGQRTIGVITKLDLMDEGTDARDVLENKLLPLRRGYIGVVNRSQKDIDGKKDIQAALAAERKFFLSHPAYRHMADRMGTPYLQKVLNQQLTNHIRDTLPGLRNKLQSQLLSIEKEVEEYKNFRPDDPARKTKALLQMVQQFAVDFEKRIEGSGDQIDTYELSGGARINRIFHERFPFELVKMEFDEKELRREISYAIKNIHGIR…	2037	1	1	1	649.856	2	-0.002	511	522	0	50.3	0.00012	K	AAGNQDEILVIR	K				Spectrum2367 scans: 3241,
1	gi|118099274|ref|XP_001233250.1|	PREDICTED: similar to dynamin 1 isoform 1 [Gallus gallus]	1096	55	5.2e-106	97611	32	28	25	24	28.1	6.98	MGNRGMEDLIPLVNRLQDAFAAIGQNANLDLPQIAVVGGQSAGKSSVLENFVGRDFLPRGSGIVTRRPLVLQLVNASTEYGEFLHCKGKKFTDFEEIRLEIEAETDRVTGSNKGISPVPINLRVYSPHVLNLTLVDLPGMTKVPVGDQPPDIEFQIRDMLMQFVTKENCLILAVSPANSDLANSDALKVAKEVDPQGQRTIGVITKLDLMDEGTDARDVLENKLLPLRRGYIGVVNRSQKDIDGKKDIQAALAAERKFFLSHPAYRHMADRMGTPYLQKVLNQQLTNHIRDTLPGLRNKLQSQLLSIEKEVEEYKNFRPDDPARKTKALLQMVQQFAVDFEKRIEGSGDQIDTYELSGGARINRIFHERFPFELVKMEFDEKELRREISYAIKNIHGIR…	2317	1	1	1	683.854	2	-0.003	664	675	0	45.57	0.00042	R	NLVDSYMAIVNK	T				Spectrum3378 scans: 4355,
1	gi|118099274|ref|XP_001233250.1|	PREDICTED: similar to dynamin 1 isoform 1 [Gallus gallus]	1096	55	5.2e-106	97611	32	28	25	24	28.1	6.98	MGNRGMEDLIPLVNRLQDAFAAIGQNANLDLPQIAVVGGQSAGKSSVLENFVGRDFLPRGSGIVTRRPLVLQLVNASTEYGEFLHCKGKKFTDFEEIRLEIEAETDRVTGSNKGISPVPINLRVYSPHVLNLTLVDLPGMTKVPVGDQPPDIEFQIRDMLMQFVTKENCLILAVSPANSDLANSDALKVAKEVDPQGQRTIGVITKLDLMDEGTDARDVLENKLLPLRRGYIGVVNRSQKDIDGKKDIQAALAAERKFFLSHPAYRHMADRMGTPYLQKVLNQQLTNHIRDTLPGLRNKLQSQLLSIEKEVEEYKNFRPDDPARKTKALLQMVQQFAVDFEKRIEGSGDQIDTYELSGGARINRIFHERFPFELVKMEFDEKELRREISYAIKNIHGIR…	2318	1	1	1	683.857	2	0.0031	664	675	0	72.66	8e-07	R	NLVDSYMAIVNK	T				Spectrum3361 scans: 4337,
1	gi|118099274|ref|XP_001233250.1|	PREDICTED: similar to dynamin 1 isoform 1 [Gallus gallus]	1096	55	5.2e-106	97611	32	28	25	24	28.1	6.98	MGNRGMEDLIPLVNRLQDAFAAIGQNANLDLPQIAVVGGQSAGKSSVLENFVGRDFLPRGSGIVTRRPLVLQLVNASTEYGEFLHCKGKKFTDFEEIRLEIEAETDRVTGSNKGISPVPINLRVYSPHVLNLTLVDLPGMTKVPVGDQPPDIEFQIRDMLMQFVTKENCLILAVSPANSDLANSDALKVAKEVDPQGQRTIGVITKLDLMDEGTDARDVLENKLLPLRRGYIGVVNRSQKDIDGKKDIQAALAAERKFFLSHPAYRHMADRMGTPYLQKVLNQQLTNHIRDTLPGLRNKLQSQLLSIEKEVEEYKNFRPDDPARKTKALLQMVQQFAVDFEKRIEGSGDQIDTYELSGGARINRIFHERFPFELVKMEFDEKELRREISYAIKNIHGIR…	2352	1	1	1	688.36	2	0.0011	584	594	0	36.2	0.0051	K	HIFALFNTEQR	N				Spectrum2672 scans: 3578,
1	gi|118099274|ref|XP_001233250.1|	PREDICTED: similar to dynamin 1 isoform 1 [Gallus gallus]	1096	55	5.2e-106	97611	32	28	25	24	28.1	6.98	MGNRGMEDLIPLVNRLQDAFAAIGQNANLDLPQIAVVGGQSAGKSSVLENFVGRDFLPRGSGIVTRRPLVLQLVNASTEYGEFLHCKGKKFTDFEEIRLEIEAETDRVTGSNKGISPVPINLRVYSPHVLNLTLVDLPGMTKVPVGDQPPDIEFQIRDMLMQFVTKENCLILAVSPANSDLANSDALKVAKEVDPQGQRTIGVITKLDLMDEGTDARDVLENKLLPLRRGYIGVVNRSQKDIDGKKDIQAALAAERKFFLSHPAYRHMADRMGTPYLQKVLNQQLTNHIRDTLPGLRNKLQSQLLSIEKEVEEYKNFRPDDPARKTKALLQMVQQFAVDFEKRIEGSGDQIDTYELSGGARINRIFHERFPFELVKMEFDEKELRREISYAIKNIHGIR…	2939	1	1	1	855.448	2	0.0031	143	157	0	68.19	2.6e-06	K	VPVGDQPPDIEFQIR	D				Spectrum2768 scans: 3690,
1	gi|118099274|ref|XP_001233250.1|	PREDICTED: similar to dynamin 1 isoform 1 [Gallus gallus]	1096	55	5.2e-106	97611	32	28	25	24	28.1	6.98	MGNRGMEDLIPLVNRLQDAFAAIGQNANLDLPQIAVVGGQSAGKSSVLENFVGRDFLPRGSGIVTRRPLVLQLVNASTEYGEFLHCKGKKFTDFEEIRLEIEAETDRVTGSNKGISPVPINLRVYSPHVLNLTLVDLPGMTKVPVGDQPPDIEFQIRDMLMQFVTKENCLILAVSPANSDLANSDALKVAKEVDPQGQRTIGVITKLDLMDEGTDARDVLENKLLPLRRGYIGVVNRSQKDIDGKKDIQAALAAERKFFLSHPAYRHMADRMGTPYLQKVLNQQLTNHIRDTLPGLRNKLQSQLLSIEKEVEEYKNFRPDDPARKTKALLQMVQQFAVDFEKRIEGSGDQIDTYELSGGARINRIFHERFPFELVKMEFDEKELRREISYAIKNIHGIR…	3278	1	1	1	934.437	2	-0.0009	344	361	0	105.12	4.4e-10	R	IEGSGDQIDTYELSGGAR	I				Spectrum2088 scans: 2938,
1	gi|118099274|ref|XP_001233250.1|	PREDICTED: similar to dynamin 1 isoform 1 [Gallus gallus]	1096	55	5.2e-106	97611	32	28	25	24	28.1	6.98	MGNRGMEDLIPLVNRLQDAFAAIGQNANLDLPQIAVVGGQSAGKSSVLENFVGRDFLPRGSGIVTRRPLVLQLVNASTEYGEFLHCKGKKFTDFEEIRLEIEAETDRVTGSNKGISPVPINLRVYSPHVLNLTLVDLPGMTKVPVGDQPPDIEFQIRDMLMQFVTKENCLILAVSPANSDLANSDALKVAKEVDPQGQRTIGVITKLDLMDEGTDARDVLENKLLPLRRGYIGVVNRSQKDIDGKKDIQAALAAERKFFLSHPAYRHMADRMGTPYLQKVLNQQLTNHIRDTLPGLRNKLQSQLLSIEKEVEEYKNFRPDDPARKTKALLQMVQQFAVDFEKRIEGSGDQIDTYELSGGARINRIFHERFPFELVKMEFDEKELRREISYAIKNIHGIR…	3279	1	1	1	934.441	2	0.0072	344	361	0	83	7.6e-08	R	IEGSGDQIDTYELSGGAR	I				Spectrum2107 scans: 2958,
1	gi|118099274|ref|XP_001233250.1|	PREDICTED: similar to dynamin 1 isoform 1 [Gallus gallus]	1096	55	5.2e-106	97611	32	28	25	24	28.1	6.98	MGNRGMEDLIPLVNRLQDAFAAIGQNANLDLPQIAVVGGQSAGKSSVLENFVGRDFLPRGSGIVTRRPLVLQLVNASTEYGEFLHCKGKKFTDFEEIRLEIEAETDRVTGSNKGISPVPINLRVYSPHVLNLTLVDLPGMTKVPVGDQPPDIEFQIRDMLMQFVTKENCLILAVSPANSDLANSDALKVAKEVDPQGQRTIGVITKLDLMDEGTDARDVLENKLLPLRRGYIGVVNRSQKDIDGKKDIQAALAAERKFFLSHPAYRHMADRMGTPYLQKVLNQQLTNHIRDTLPGLRNKLQSQLLSIEKEVEEYKNFRPDDPARKTKALLQMVQQFAVDFEKRIEGSGDQIDTYELSGGARINRIFHERFPFELVKMEFDEKELRREISYAIKNIHGIR…	3445	1	1	1	982.953	2	0.0092	602	617	0	71.93	4.9e-07	R	QLELACETQEEVDSWK	A				Spectrum2994 scans: 3934,
1	gi|118099274|ref|XP_001233250.1|	PREDICTED: similar to dynamin 1 isoform 1 [Gallus gallus]	1096	55	5.2e-106	97611	32	28	25	24	28.1	6.98	MGNRGMEDLIPLVNRLQDAFAAIGQNANLDLPQIAVVGGQSAGKSSVLENFVGRDFLPRGSGIVTRRPLVLQLVNASTEYGEFLHCKGKKFTDFEEIRLEIEAETDRVTGSNKGISPVPINLRVYSPHVLNLTLVDLPGMTKVPVGDQPPDIEFQIRDMLMQFVTKENCLILAVSPANSDLANSDALKVAKEVDPQGQRTIGVITKLDLMDEGTDARDVLENKLLPLRRGYIGVVNRSQKDIDGKKDIQAALAAERKFFLSHPAYRHMADRMGTPYLQKVLNQQLTNHIRDTLPGLRNKLQSQLLSIEKEVEEYKNFRPDDPARKTKALLQMVQQFAVDFEKRIEGSGDQIDTYELSGGARINRIFHERFPFELVKMEFDEKELRREISYAIKNIHGIR…	3658	1	1	1	705.006	3	-0.0061	91	107	1	31.49	0.0096	K	FTDFEEIRLEIEAETDR	V				Spectrum3432 scans: 4413,	emPAI	1.44
