# Supplementary material for: A Proteomic Study of Memory After Imprinting in the Domestic Chick
Source: Front Behav Neurosci. 2015 Nov 26;9:319. doi: 10.3389/fnbeh.2015.00319 (PMC4660867; doi:10.3389/fnbeh.2015.00319)
Supplement: Supplementary file 4 [file DataSheet4.XLS]

## Sheet: 6611wa2s1Ch
Header	--------------------------------------------------------
Search title
Timestamp	2011-12-05T13:28:38Z
User	jah71
Email
Report URI	http://mascot/mascot/cgi/master_results.pl?file=../data/20111205/F063179.dat
Peak list data path	\\prot-main\data2\_LTQ_ORBITRAP_VELOS_ISSUES\DTAfiles_11\6111_Revaz\6611wa2s1Ch.mgf
Peak list format	Mascot generic
Search type	MIS
Mascot version	2.3.02
Database	chicken10
Fasta file	Ggallus_REFSEQ_082010.fasta
Total sequences	19127
Total residues	7388293
Sequences after taxonomy filter	19127
Number of queries	5006
Decoy	--------------------------------------------------------
Number of matches above identity threshold in search of real database	139
Number of matches above identity threshold in search of decoy database	0
Number of matches above homology threshold in search of real database	165
Number of matches above homology threshold in search of decoy database	0
Fixed modifications	--------------------------------------------------------
Identifier	Name	Delta	Neutral loss
1	Carbamidomethyl (C)	57.0215
Variable modifications	--------------------------------------------------------
Identifier	Name	Delta	Neutral loss(es)
1	Oxidation (M)	15.9949	0	63.9983
Search Parameters	--------------------------------------------------------
Taxonomy filter	All entries
Enzyme	Trypsin
Maximum Missed Cleavages	2
Fixed modifications	Carbamidomethyl (C)
Variable modifications	Oxidation (M)
Peptide Mass Tolerance	25
Peptide Mass Tolerance Units	ppm
Fragment Mass Tolerance	0.8
Fragment Mass Tolerance Units	Da
Mass values	Monoisotopic
Instrument type	ESI-TRAP
Format parameters	--------------------------------------------------------
Significance threshold	0.05
Max. number of hits	0
Use MudPIT protein scoring	0
Ions score cut-off	20
Include same-set proteins
Include sub-set proteins	0
Include unassigned	0
Require bold red	1
Use homology threshold	0
Group protein families	0
Protein hits	--------------------------------------------------------
prot_hit_num	prot_acc	prot_desc	prot_score	prot_thresh	prot_expect	prot_mass	prot_matches	prot_matches_sig	prot_sequences	prot_sequences_sig	prot_cover	prot_pi	prot_seq	pep_query	pep_rank	pep_isbold	pep_isunique	pep_exp_mz	pep_exp_z	pep_delta	pep_start	pep_end	pep_miss	pep_score	pep_expect	pep_res_before	pep_seq	pep_res_after	pep_frame	pep_var_mod	pep_var_mod_pos	pep_scan_title
1	gi|76443696|ref|NP_001029041.1|	voltage-dependent anion-selective channel protein 1 [Gallus gallus]	722	55	1.1e-68	30744	17	17	10	10	50.9	6.85	MAVPPAYADLGKSARDVFTKGYGFGLIKLDLKTKSENGLEFTSSGSANSETSKVSGSLETKYRWVEYGLMFTEKWNTDNTLGTEITLEDQLARGLKLTFDSSFSPNTGKKSAKIKTGYKREHINMGCDMDFDIAGPSIRGALVLGYEGWLAGYQMTFETAKSRVTQSNFAVGYKTDEFQLHTNVNDGTEFGGSIYQKVNEKLETAVNLAWTAGNSNTRFGIAAKYQIDPDASFSAKVNNSSLIGLGYTQTLKPGIKLTLSALLDGKNVNAGGHKLGLGLEFEA	116	1	1	1	410.723	2	-0.0019	54	61	0	37.31	0.0035	K	VSGSLETK	Y				Spectrum566 scans: 1260,
1	gi|76443696|ref|NP_001029041.1|	voltage-dependent anion-selective channel protein 1 [Gallus gallus]	722	55	1.1e-68	30744	17	17	10	10	50.9	6.85	MAVPPAYADLGKSARDVFTKGYGFGLIKLDLKTKSENGLEFTSSGSANSETSKVSGSLETKYRWVEYGLMFTEKWNTDNTLGTEITLEDQLARGLKLTFDSSFSPNTGKKSAKIKTGYKREHINMGCDMDFDIAGPSIRGALVLGYEGWLAGYQMTFETAKSRVTQSNFAVGYKTDEFQLHTNVNDGTEFGGSIYQKVNEKLETAVNLAWTAGNSNTRFGIAAKYQIDPDASFSAKVNNSSLIGLGYTQTLKPGIKLTLSALLDGKNVNAGGHKLGLGLEFEA	794	1	1	1	515.811	2	-0.0002	257	266	0	67.81	2.9e-06	K	LTLSALLDGK	N				Spectrum3137 scans: 4128,
1	gi|76443696|ref|NP_001029041.1|	voltage-dependent anion-selective channel protein 1 [Gallus gallus]	722	55	1.1e-68	30744	17	17	10	10	50.9	6.85	MAVPPAYADLGKSARDVFTKGYGFGLIKLDLKTKSENGLEFTSSGSANSETSKVSGSLETKYRWVEYGLMFTEKWNTDNTLGTEITLEDQLARGLKLTFDSSFSPNTGKKSAKIKTGYKREHINMGCDMDFDIAGPSIRGALVLGYEGWLAGYQMTFETAKSRVTQSNFAVGYKTDEFQLHTNVNDGTEFGGSIYQKVNEKLETAVNLAWTAGNSNTRFGIAAKYQIDPDASFSAKVNNSSLIGLGYTQTLKPGIKLTLSALLDGKNVNAGGHKLGLGLEFEA	795	1	1	1	515.811	2	0.0009	257	266	0	54.57	4e-05	K	LTLSALLDGK	N				Spectrum3008 scans: 3988,
1	gi|76443696|ref|NP_001029041.1|	voltage-dependent anion-selective channel protein 1 [Gallus gallus]	722	55	1.1e-68	30744	17	17	10	10	50.9	6.85	MAVPPAYADLGKSARDVFTKGYGFGLIKLDLKTKSENGLEFTSSGSANSETSKVSGSLETKYRWVEYGLMFTEKWNTDNTLGTEITLEDQLARGLKLTFDSSFSPNTGKKSAKIKTGYKREHINMGCDMDFDIAGPSIRGALVLGYEGWLAGYQMTFETAKSRVTQSNFAVGYKTDEFQLHTNVNDGTEFGGSIYQKVNEKLETAVNLAWTAGNSNTRFGIAAKYQIDPDASFSAKVNNSSLIGLGYTQTLKPGIKLTLSALLDGKNVNAGGHKLGLGLEFEA	1781	1	1	1	607.309	2	-0.0103	164	174	0	46.67	0.00031	R	VTQSNFAVGYK	T				Spectrum1594 scans: 2430,
1	gi|76443696|ref|NP_001029041.1|	voltage-dependent anion-selective channel protein 1 [Gallus gallus]	722	55	1.1e-68	30744	17	17	10	10	50.9	6.85	MAVPPAYADLGKSARDVFTKGYGFGLIKLDLKTKSENGLEFTSSGSANSETSKVSGSLETKYRWVEYGLMFTEKWNTDNTLGTEITLEDQLARGLKLTFDSSFSPNTGKKSAKIKTGYKREHINMGCDMDFDIAGPSIRGALVLGYEGWLAGYQMTFETAKSRVTQSNFAVGYKTDEFQLHTNVNDGTEFGGSIYQKVNEKLETAVNLAWTAGNSNTRFGIAAKYQIDPDASFSAKVNNSSLIGLGYTQTLKPGIKLTLSALLDGKNVNAGGHKLGLGLEFEA	1782	1	1	1	607.316	2	0.0036	164	174	0	57.5	2.6e-05	R	VTQSNFAVGYK	T				Spectrum1633 scans: 2484,
1	gi|76443696|ref|NP_001029041.1|	voltage-dependent anion-selective channel protein 1 [Gallus gallus]	722	55	1.1e-68	30744	17	17	10	10	50.9	6.85	MAVPPAYADLGKSARDVFTKGYGFGLIKLDLKTKSENGLEFTSSGSANSETSKVSGSLETKYRWVEYGLMFTEKWNTDNTLGTEITLEDQLARGLKLTFDSSFSPNTGKKSAKIKTGYKREHINMGCDMDFDIAGPSIRGALVLGYEGWLAGYQMTFETAKSRVTQSNFAVGYKTDEFQLHTNVNDGTEFGGSIYQKVNEKLETAVNLAWTAGNSNTRFGIAAKYQIDPDASFSAKVNNSSLIGLGYTQTLKPGIKLTLSALLDGKNVNAGGHKLGLGLEFEA	2407	1	1	1	671.32	2	0.0011	225	236	0	42.72	0.00052	K	YQIDPDASFSAK	V				Spectrum1999 scans: 2891,
1	gi|76443696|ref|NP_001029041.1|	voltage-dependent anion-selective channel protein 1 [Gallus gallus]	722	55	1.1e-68	30744	17	17	10	10	50.9	6.85	MAVPPAYADLGKSARDVFTKGYGFGLIKLDLKTKSENGLEFTSSGSANSETSKVSGSLETKYRWVEYGLMFTEKWNTDNTLGTEITLEDQLARGLKLTFDSSFSPNTGKKSAKIKTGYKREHINMGCDMDFDIAGPSIRGALVLGYEGWLAGYQMTFETAKSRVTQSNFAVGYKTDEFQLHTNVNDGTEFGGSIYQKVNEKLETAVNLAWTAGNSNTRFGIAAKYQIDPDASFSAKVNNSSLIGLGYTQTLKPGIKLTLSALLDGKNVNAGGHKLGLGLEFEA	2600	1	1	1	700.84	2	0.0038	97	109	0	82.03	7.1e-08	K	LTFDSSFSPNTGK	K				Spectrum2204 scans: 3117,
1	gi|76443696|ref|NP_001029041.1|	voltage-dependent anion-selective channel protein 1 [Gallus gallus]	722	55	1.1e-68	30744	17	17	10	10	50.9	6.85	MAVPPAYADLGKSARDVFTKGYGFGLIKLDLKTKSENGLEFTSSGSANSETSKVSGSLETKYRWVEYGLMFTEKWNTDNTLGTEITLEDQLARGLKLTFDSSFSPNTGKKSAKIKTGYKREHINMGCDMDFDIAGPSIRGALVLGYEGWLAGYQMTFETAKSRVTQSNFAVGYKTDEFQLHTNVNDGTEFGGSIYQKVNEKLETAVNLAWTAGNSNTRFGIAAKYQIDPDASFSAKVNNSSLIGLGYTQTLKPGIKLTLSALLDGKNVNAGGHKLGLGLEFEA	2604	1	1	1	701.838	2	-0.0026	64	74	0	66.32	3e-06	R	WVEYGLMFTEK	W				Spectrum3240 scans: 4240,
1	gi|76443696|ref|NP_001029041.1|	voltage-dependent anion-selective channel protein 1 [Gallus gallus]	722	55	1.1e-68	30744	17	17	10	10	50.9	6.85	MAVPPAYADLGKSARDVFTKGYGFGLIKLDLKTKSENGLEFTSSGSANSETSKVSGSLETKYRWVEYGLMFTEKWNTDNTLGTEITLEDQLARGLKLTFDSSFSPNTGKKSAKIKTGYKREHINMGCDMDFDIAGPSIRGALVLGYEGWLAGYQMTFETAKSRVTQSNFAVGYKTDEFQLHTNVNDGTEFGGSIYQKVNEKLETAVNLAWTAGNSNTRFGIAAKYQIDPDASFSAKVNNSSLIGLGYTQTLKPGIKLTLSALLDGKNVNAGGHKLGLGLEFEA	2605	1	1	1	701.84	2	0.0021	64	74	0	49.91	0.00015	R	WVEYGLMFTEK	W				Spectrum3269 scans: 4271,
1	gi|76443696|ref|NP_001029041.1|	voltage-dependent anion-selective channel protein 1 [Gallus gallus]	722	55	1.1e-68	30744	17	17	10	10	50.9	6.85	MAVPPAYADLGKSARDVFTKGYGFGLIKLDLKTKSENGLEFTSSGSANSETSKVSGSLETKYRWVEYGLMFTEKWNTDNTLGTEITLEDQLARGLKLTFDSSFSPNTGKKSAKIKTGYKREHINMGCDMDFDIAGPSIRGALVLGYEGWLAGYQMTFETAKSRVTQSNFAVGYKTDEFQLHTNVNDGTEFGGSIYQKVNEKLETAVNLAWTAGNSNTRFGIAAKYQIDPDASFSAKVNNSSLIGLGYTQTLKPGIKLTLSALLDGKNVNAGGHKLGLGLEFEA	2643	1	1	1	709.835	2	-0.0027	64	74	0	52.86	9.2e-05	R	WVEYGLMFTEK	W		Oxidation (M)	0.00000010000.0	Spectrum2796 scans: 3760,
1	gi|76443696|ref|NP_001029041.1|	voltage-dependent anion-selective channel protein 1 [Gallus gallus]	722	55	1.1e-68	30744	17	17	10	10	50.9	6.85	MAVPPAYADLGKSARDVFTKGYGFGLIKLDLKTKSENGLEFTSSGSANSETSKVSGSLETKYRWVEYGLMFTEKWNTDNTLGTEITLEDQLARGLKLTFDSSFSPNTGKKSAKIKTGYKREHINMGCDMDFDIAGPSIRGALVLGYEGWLAGYQMTFETAKSRVTQSNFAVGYKTDEFQLHTNVNDGTEFGGSIYQKVNEKLETAVNLAWTAGNSNTRFGIAAKYQIDPDASFSAKVNNSSLIGLGYTQTLKPGIKLTLSALLDGKNVNAGGHKLGLGLEFEA	3614	1	1	1	909.462	2	0.0028	202	218	0	100.43	1.3e-09	K	LETAVNLAWTAGNSNTR	F				Spectrum2492 scans: 3432,
1	gi|76443696|ref|NP_001029041.1|	voltage-dependent anion-selective channel protein 1 [Gallus gallus]	722	55	1.1e-68	30744	17	17	10	10	50.9	6.85	MAVPPAYADLGKSARDVFTKGYGFGLIKLDLKTKSENGLEFTSSGSANSETSKVSGSLETKYRWVEYGLMFTEKWNTDNTLGTEITLEDQLARGLKLTFDSSFSPNTGKKSAKIKTGYKREHINMGCDMDFDIAGPSIRGALVLGYEGWLAGYQMTFETAKSRVTQSNFAVGYKTDEFQLHTNVNDGTEFGGSIYQKVNEKLETAVNLAWTAGNSNTRFGIAAKYQIDPDASFSAKVNNSSLIGLGYTQTLKPGIKLTLSALLDGKNVNAGGHKLGLGLEFEA	3615	1	1	1	909.463	2	0.0045	202	218	0	121.97	8.7e-12	K	LETAVNLAWTAGNSNTR	F				Spectrum2484 scans: 3423,
1	gi|76443696|ref|NP_001029041.1|	voltage-dependent anion-selective channel protein 1 [Gallus gallus]	722	55	1.1e-68	30744	17	17	10	10	50.9	6.85	MAVPPAYADLGKSARDVFTKGYGFGLIKLDLKTKSENGLEFTSSGSANSETSKVSGSLETKYRWVEYGLMFTEKWNTDNTLGTEITLEDQLARGLKLTFDSSFSPNTGKKSAKIKTGYKREHINMGCDMDFDIAGPSIRGALVLGYEGWLAGYQMTFETAKSRVTQSNFAVGYKTDEFQLHTNVNDGTEFGGSIYQKVNEKLETAVNLAWTAGNSNTRFGIAAKYQIDPDASFSAKVNNSSLIGLGYTQTLKPGIKLTLSALLDGKNVNAGGHKLGLGLEFEA	3970	1	1	1	701.731	3	-0.0019	237	256	0	35.8	0.0013	K	VNNSSLIGLGYTQTLKPGIK	L				Spectrum2359 scans: 3286,
1	gi|76443696|ref|NP_001029041.1|	voltage-dependent anion-selective channel protein 1 [Gallus gallus]	722	55	1.1e-68	30744	17	17	10	10	50.9	6.85	MAVPPAYADLGKSARDVFTKGYGFGLIKLDLKTKSENGLEFTSSGSANSETSKVSGSLETKYRWVEYGLMFTEKWNTDNTLGTEITLEDQLARGLKLTFDSSFSPNTGKKSAKIKTGYKREHINMGCDMDFDIAGPSIRGALVLGYEGWLAGYQMTFETAKSRVTQSNFAVGYKTDEFQLHTNVNDGTEFGGSIYQKVNEKLETAVNLAWTAGNSNTRFGIAAKYQIDPDASFSAKVNNSSLIGLGYTQTLKPGIKLTLSALLDGKNVNAGGHKLGLGLEFEA	3971	1	1	1	701.734	3	0.0076	237	256	0	41.55	0.00028	K	VNNSSLIGLGYTQTLKPGIK	L				Spectrum2344 scans: 3270,
1	gi|76443696|ref|NP_001029041.1|	voltage-dependent anion-selective channel protein 1 [Gallus gallus]	722	55	1.1e-68	30744	17	17	10	10	50.9	6.85	MAVPPAYADLGKSARDVFTKGYGFGLIKLDLKTKSENGLEFTSSGSANSETSKVSGSLETKYRWVEYGLMFTEKWNTDNTLGTEITLEDQLARGLKLTFDSSFSPNTGKKSAKIKTGYKREHINMGCDMDFDIAGPSIRGALVLGYEGWLAGYQMTFETAKSRVTQSNFAVGYKTDEFQLHTNVNDGTEFGGSIYQKVNEKLETAVNLAWTAGNSNTRFGIAAKYQIDPDASFSAKVNNSSLIGLGYTQTLKPGIKLTLSALLDGKNVNAGGHKLGLGLEFEA	4039	1	1	1	730.695	3	0.0022	75	93	0	50.06	0.00018	K	WNTDNTLGTEITLEDQLAR	G				Spectrum3138 scans: 4129,
1	gi|76443696|ref|NP_001029041.1|	voltage-dependent anion-selective channel protein 1 [Gallus gallus]	722	55	1.1e-68	30744	17	17	10	10	50.9	6.85	MAVPPAYADLGKSARDVFTKGYGFGLIKLDLKTKSENGLEFTSSGSANSETSKVSGSLETKYRWVEYGLMFTEKWNTDNTLGTEITLEDQLARGLKLTFDSSFSPNTGKKSAKIKTGYKREHINMGCDMDFDIAGPSIRGALVLGYEGWLAGYQMTFETAKSRVTQSNFAVGYKTDEFQLHTNVNDGTEFGGSIYQKVNEKLETAVNLAWTAGNSNTRFGIAAKYQIDPDASFSAKVNNSSLIGLGYTQTLKPGIKLTLSALLDGKNVNAGGHKLGLGLEFEA	4040	1	1	1	1095.54	2	0.0084	75	93	0	124.04	6.2e-12	K	WNTDNTLGTEITLEDQLAR	G				Spectrum3127 scans: 4117,
1	gi|76443696|ref|NP_001029041.1|	voltage-dependent anion-selective channel protein 1 [Gallus gallus]	722	55	1.1e-68	30744	17	17	10	10	50.9	6.85	MAVPPAYADLGKSARDVFTKGYGFGLIKLDLKTKSENGLEFTSSGSANSETSKVSGSLETKYRWVEYGLMFTEKWNTDNTLGTEITLEDQLARGLKLTFDSSFSPNTGKKSAKIKTGYKREHINMGCDMDFDIAGPSIRGALVLGYEGWLAGYQMTFETAKSRVTQSNFAVGYKTDEFQLHTNVNDGTEFGGSIYQKVNEKLETAVNLAWTAGNSNTRFGIAAKYQIDPDASFSAKVNNSSLIGLGYTQTLKPGIKLTLSALLDGKNVNAGGHKLGLGLEFEA	4668	1	1	1	867.402	3	0.0023	175	197	0	81.25	7.3e-08	K	TDEFQLHTNVNDGTEFGGSIYQK	V				Spectrum2285 scans: 3207,	emPAI	2.43
