# Supplementary material for: A Proteomic Study of Memory After Imprinting in the Domestic Chick
Source: Front Behav Neurosci. 2015 Nov 26;9:319. doi: 10.3389/fnbeh.2015.00319 (PMC4660867; doi:10.3389/fnbeh.2015.00319)
Supplement: Supplementary file 5 [file DataSheet5.XLS]

## Sheet: 6111wd2s4Ch
Header	--------------------------------------------------------
Search title
Timestamp	2011-12-05T13:19:29Z
User	jah71
Email
Report URI	http://mascot/mascot/cgi/master_results.pl?file=../data/20111205/F063169.dat
Peak list data path	\\prot-main\data2\_LTQ_ORBITRAP_VELOS_ISSUES\DTAfiles_11\6111_Revaz\6111wd2s4Ch.mgf
Peak list format	Mascot generic
Search type	MIS
Mascot version	2.3.02
Database	chicken10
Fasta file	Ggallus_REFSEQ_082010.fasta
Total sequences	19127
Total residues	7388293
Sequences after taxonomy filter	19127
Number of queries	6383
Decoy	--------------------------------------------------------
Number of matches above identity threshold in search of real database	1058
Number of matches above identity threshold in search of decoy database	0
Number of matches above homology threshold in search of real database	1152
Number of matches above homology threshold in search of decoy database	0
Fixed modifications	--------------------------------------------------------
Identifier	Name	Delta	Neutral loss
1	Carbamidomethyl (C)	57.0215
Variable modifications	--------------------------------------------------------
Identifier	Name	Delta	Neutral loss(es)
1	Oxidation (M)	15.9949	0	63.9983
Search Parameters	--------------------------------------------------------
Taxonomy filter	All entries
Enzyme	Trypsin
Maximum Missed Cleavages	2
Fixed modifications	Carbamidomethyl (C)
Variable modifications	Oxidation (M)
Peptide Mass Tolerance	25
Peptide Mass Tolerance Units	ppm
Fragment Mass Tolerance	0.8
Fragment Mass Tolerance Units	Da
Mass values	Monoisotopic
Instrument type	ESI-TRAP
Format parameters	--------------------------------------------------------
Significance threshold	0.05
Max. number of hits	0
Use MudPIT protein scoring	0
Ions score cut-off	20
Include same-set proteins
Include sub-set proteins	0
Include unassigned	0
Require bold red	1
Use homology threshold	0
Group protein families	0
Protein hits	--------------------------------------------------------
prot_hit_num	prot_acc	prot_desc	prot_score	prot_thresh	prot_expect	prot_mass	prot_matches	prot_matches_sig	prot_sequences	prot_sequences_sig	prot_cover	prot_pi	prot_seq	pep_query	pep_rank	pep_isbold	pep_isunique	pep_exp_mz	pep_exp_z	pep_delta	pep_start	pep_end	pep_miss	pep_score	pep_expect	pep_res_before	pep_seq	pep_res_after	pep_frame	pep_var_mod	pep_var_mod_pos	pep_scan_title
1	gi|71896753|ref|NP_001026156.1|	heterogeneous nuclear ribonucleoproteins A2/B1 [Gallus gallus]	653	55	1.1e-61	37019	19	19	13	13	33	8.67	MPRGDRESDWREKEQFRKLFIGGLSFETTEESLRNYYEQWGKLTDCVVMRDPASKRSRGFGFVTFSSMAEVDAAMAARPHTIDGRVVEPKRAVAREESGKPGAHVTVKKLFVGGIKEDTEEHHLRDYFEEYGKIDTIEIITDRQSGKKRGFGFVTFDDHDPVDKIVLQKYHTINGHNAEVRKALSRQEMQEVQNSRSGRGGNFGFGDARGGGGNFGPGPGSNFRGGADGYGSGRGFGDGYNGYGGGPGGGNFGGSPGYGGGRGGYGGGGPGYGNQGGGYGGGYDNYGGGNYGSGNYNDFGNYNQQPSNYGPMKSGNFGGSRNMGGPYGGGNYGPGGSGGSGGYGGRSRY	1571	1	1	1	505.243	2	-0.0017	43	50	0	35.8	0.0031	K	LTDCVVMR	D		Oxidation (M)	0.00000010.0	Spectrum1468 scans: 2194,
1	gi|71896753|ref|NP_001026156.1|	heterogeneous nuclear ribonucleoproteins A2/B1 [Gallus gallus]	653	55	1.1e-61	37019	19	19	13	13	33	8.67	MPRGDRESDWREKEQFRKLFIGGLSFETTEESLRNYYEQWGKLTDCVVMRDPASKRSRGFGFVTFSSMAEVDAAMAARPHTIDGRVVEPKRAVAREESGKPGAHVTVKKLFVGGIKEDTEEHHLRDYFEEYGKIDTIEIITDRQSGKKRGFGFVTFDDHDPVDKIVLQKYHTINGHNAEVRKALSRQEMQEVQNSRSGRGGNFGFGDARGGGGNFGPGPGSNFRGGADGYGSGRGFGDGYNGYGGGPGGGNFGGSPGYGGGRGGYGGGGPGYGNQGGGYGGGYDNYGGGNYGSGNYNDFGNYNQQPSNYGPMKSGNFGGSRNMGGPYGGGNYGPGGSGGSGGYGGRSRY	1866	1	1	1	525.725	2	0.0004	126	133	0	23.57	0.011	R	DYFEEYGK	I				Spectrum2837 scans: 3647,
1	gi|71896753|ref|NP_001026156.1|	heterogeneous nuclear ribonucleoproteins A2/B1 [Gallus gallus]	653	55	1.1e-61	37019	19	19	13	13	33	8.67	MPRGDRESDWREKEQFRKLFIGGLSFETTEESLRNYYEQWGKLTDCVVMRDPASKRSRGFGFVTFSSMAEVDAAMAARPHTIDGRVVEPKRAVAREESGKPGAHVTVKKLFVGGIKEDTEEHHLRDYFEEYGKIDTIEIITDRQSGKKRGFGFVTFDDHDPVDKIVLQKYHTINGHNAEVRKALSRQEMQEVQNSRSGRGGNFGFGDARGGGGNFGPGPGSNFRGGADGYGSGRGFGDGYNGYGGGPGGGNFGGSPGYGGGRGGYGGGGPGYGNQGGGYGGGYDNYGGGNYGSGNYNDFGNYNQQPSNYGPMKSGNFGGSRNMGGPYGGGNYGPGGSGGSGGYGGRSRY	2596	1	1	1	583.265	2	-0.0001	117	125	0	52.35	5.2e-05	K	EDTEEHHLR	D				Spectrum206 scans: 800,
1	gi|71896753|ref|NP_001026156.1|	heterogeneous nuclear ribonucleoproteins A2/B1 [Gallus gallus]	653	55	1.1e-61	37019	19	19	13	13	33	8.67	MPRGDRESDWREKEQFRKLFIGGLSFETTEESLRNYYEQWGKLTDCVVMRDPASKRSRGFGFVTFSSMAEVDAAMAARPHTIDGRVVEPKRAVAREESGKPGAHVTVKKLFVGGIKEDTEEHHLRDYFEEYGKIDTIEIITDRQSGKKRGFGFVTFDDHDPVDKIVLQKYHTINGHNAEVRKALSRQEMQEVQNSRSGRGGNFGFGDARGGGGNFGPGPGSNFRGGADGYGSGRGFGDGYNGYGGGPGGGNFGGSPGYGGGRGGYGGGGPGYGNQGGGYGGGYDNYGGGNYGSGNYNDFGNYNQQPSNYGPMKSGNFGGSRNMGGPYGGGNYGPGGSGGSGGYGGRSRY	2597	1	1	1	583.265	2	0.0001	117	125	0	49.38	0.0001	K	EDTEEHHLR	D				Spectrum250 scans: 859,
1	gi|71896753|ref|NP_001026156.1|	heterogeneous nuclear ribonucleoproteins A2/B1 [Gallus gallus]	653	55	1.1e-61	37019	19	19	13	13	33	8.67	MPRGDRESDWREKEQFRKLFIGGLSFETTEESLRNYYEQWGKLTDCVVMRDPASKRSRGFGFVTFSSMAEVDAAMAARPHTIDGRVVEPKRAVAREESGKPGAHVTVKKLFVGGIKEDTEEHHLRDYFEEYGKIDTIEIITDRQSGKKRGFGFVTFDDHDPVDKIVLQKYHTINGHNAEVRKALSRQEMQEVQNSRSGRGGNFGFGDARGGGGNFGPGPGSNFRGGADGYGSGRGFGDGYNGYGGGPGGGNFGGSPGYGGGRGGYGGGGPGYGNQGGGYGGGYDNYGGGNYGSGNYNDFGNYNQQPSNYGPMKSGNFGGSRNMGGPYGGGNYGPGGSGGSGGYGGRSRY	2598	1	1	1	583.268	2	0.0049	117	125	0	36.53	0.002	K	EDTEEHHLR	D				Spectrum280 scans: 905,
1	gi|71896753|ref|NP_001026156.1|	heterogeneous nuclear ribonucleoproteins A2/B1 [Gallus gallus]	653	55	1.1e-61	37019	19	19	13	13	33	8.67	MPRGDRESDWREKEQFRKLFIGGLSFETTEESLRNYYEQWGKLTDCVVMRDPASKRSRGFGFVTFSSMAEVDAAMAARPHTIDGRVVEPKRAVAREESGKPGAHVTVKKLFVGGIKEDTEEHHLRDYFEEYGKIDTIEIITDRQSGKKRGFGFVTFDDHDPVDKIVLQKYHTINGHNAEVRKALSRQEMQEVQNSRSGRGGNFGFGDARGGGGNFGPGPGSNFRGGADGYGSGRGFGDGYNGYGGGPGGGNFGGSPGYGGGRGGYGGGGPGYGNQGGGYGGGYDNYGGGNYGSGNYNDFGNYNQQPSNYGPMKSGNFGGSRNMGGPYGGGNYGPGGSGGSGGYGGRSRY	2770	1	1	1	594.826	2	-0.0033	134	143	0	69.31	2.5e-06	K	IDTIEIITDR	Q				Spectrum3668 scans: 4524,
1	gi|71896753|ref|NP_001026156.1|	heterogeneous nuclear ribonucleoproteins A2/B1 [Gallus gallus]	653	55	1.1e-61	37019	19	19	13	13	33	8.67	MPRGDRESDWREKEQFRKLFIGGLSFETTEESLRNYYEQWGKLTDCVVMRDPASKRSRGFGFVTFSSMAEVDAAMAARPHTIDGRVVEPKRAVAREESGKPGAHVTVKKLFVGGIKEDTEEHHLRDYFEEYGKIDTIEIITDRQSGKKRGFGFVTFDDHDPVDKIVLQKYHTINGHNAEVRKALSRQEMQEVQNSRSGRGGNFGFGDARGGGGNFGPGPGSNFRGGADGYGSGRGFGDGYNGYGGGPGGGNFGGSPGYGGGRGGYGGGGPGYGNQGGGYGGGYDNYGGGNYGSGNYNDFGNYNQQPSNYGPMKSGNFGGSRNMGGPYGGGNYGPGGSGGSGGYGGRSRY	3687	1	1	1	669.856	2	0.0039	96	108	0	54.51	5.3e-05	R	EESGKPGAHVTVK	K				Spectrum443 scans: 1096,
1	gi|71896753|ref|NP_001026156.1|	heterogeneous nuclear ribonucleoproteins A2/B1 [Gallus gallus]	653	55	1.1e-61	37019	19	19	13	13	33	8.67	MPRGDRESDWREKEQFRKLFIGGLSFETTEESLRNYYEQWGKLTDCVVMRDPASKRSRGFGFVTFSSMAEVDAAMAARPHTIDGRVVEPKRAVAREESGKPGAHVTVKKLFVGGIKEDTEEHHLRDYFEEYGKIDTIEIITDRQSGKKRGFGFVTFDDHDPVDKIVLQKYHTINGHNAEVRKALSRQEMQEVQNSRSGRGGNFGFGDARGGGGNFGPGPGSNFRGGADGYGSGRGFGDGYNGYGGGPGGGNFGGSPGYGGGRGGYGGGGPGYGNQGGGYGGGYDNYGGGNYGSGNYNDFGNYNQQPSNYGPMKSGNFGGSRNMGGPYGGGNYGPGGSGGSGGYGGRSRY	3846	1	1	1	689.318	2	-0.0006	210	224	0	41.28	0.00074	R	GGGGNFGPGPGSNFR	G				Spectrum2228 scans: 3004,
1	gi|71896753|ref|NP_001026156.1|	heterogeneous nuclear ribonucleoproteins A2/B1 [Gallus gallus]	653	55	1.1e-61	37019	19	19	13	13	33	8.67	MPRGDRESDWREKEQFRKLFIGGLSFETTEESLRNYYEQWGKLTDCVVMRDPASKRSRGFGFVTFSSMAEVDAAMAARPHTIDGRVVEPKRAVAREESGKPGAHVTVKKLFVGGIKEDTEEHHLRDYFEEYGKIDTIEIITDRQSGKKRGFGFVTFDDHDPVDKIVLQKYHTINGHNAEVRKALSRQEMQEVQNSRSGRGGNFGFGDARGGGGNFGPGPGSNFRGGADGYGSGRGFGDGYNGYGGGPGGGNFGGSPGYGGGRGGYGGGGPGYGNQGGGYGGGYDNYGGGNYGSGNYNDFGNYNQQPSNYGPMKSGNFGGSRNMGGPYGGGNYGPGGSGGSGGYGGRSRY	3847	1	1	1	689.32	2	0.0041	210	224	0	44.63	0.00037	R	GGGGNFGPGPGSNFR	G				Spectrum2255 scans: 3033,
1	gi|71896753|ref|NP_001026156.1|	heterogeneous nuclear ribonucleoproteins A2/B1 [Gallus gallus]	653	55	1.1e-61	37019	19	19	13	13	33	8.67	MPRGDRESDWREKEQFRKLFIGGLSFETTEESLRNYYEQWGKLTDCVVMRDPASKRSRGFGFVTFSSMAEVDAAMAARPHTIDGRVVEPKRAVAREESGKPGAHVTVKKLFVGGIKEDTEEHHLRDYFEEYGKIDTIEIITDRQSGKKRGFGFVTFDDHDPVDKIVLQKYHTINGHNAEVRKALSRQEMQEVQNSRSGRGGNFGFGDARGGGGNFGPGPGSNFRGGADGYGSGRGFGDGYNGYGGGPGGGNFGGSPGYGGGRGGYGGGGPGYGNQGGGYGGGYDNYGGGNYGSGNYNDFGNYNQQPSNYGPMKSGNFGGSRNMGGPYGGGNYGPGGSGGSGGYGGRSRY	3958	1	1	1	470.9	3	-0.0017	170	181	0	33	0.0071	K	YHTINGHNAEVR	K				Spectrum762 scans: 1432,
1	gi|71896753|ref|NP_001026156.1|	heterogeneous nuclear ribonucleoproteins A2/B1 [Gallus gallus]	653	55	1.1e-61	37019	19	19	13	13	33	8.67	MPRGDRESDWREKEQFRKLFIGGLSFETTEESLRNYYEQWGKLTDCVVMRDPASKRSRGFGFVTFSSMAEVDAAMAARPHTIDGRVVEPKRAVAREESGKPGAHVTVKKLFVGGIKEDTEEHHLRDYFEEYGKIDTIEIITDRQSGKKRGFGFVTFDDHDPVDKIVLQKYHTINGHNAEVRKALSRQEMQEVQNSRSGRGGNFGFGDARGGGGNFGPGPGSNFRGGADGYGSGRGFGDGYNGYGGGPGGGNFGGSPGYGGGRGGYGGGGPGYGNQGGGYGGGYDNYGGGNYGSGNYNDFGNYNQQPSNYGPMKSGNFGGSRNMGGPYGGGNYGPGGSGGSGGYGGRSRY	3959	1	1	1	705.85	2	0.0052	170	181	0	61.07	1.1e-05	K	YHTINGHNAEVR	K				Spectrum774 scans: 1444,
1	gi|71896753|ref|NP_001026156.1|	heterogeneous nuclear ribonucleoproteins A2/B1 [Gallus gallus]	653	55	1.1e-61	37019	19	19	13	13	33	8.67	MPRGDRESDWREKEQFRKLFIGGLSFETTEESLRNYYEQWGKLTDCVVMRDPASKRSRGFGFVTFSSMAEVDAAMAARPHTIDGRVVEPKRAVAREESGKPGAHVTVKKLFVGGIKEDTEEHHLRDYFEEYGKIDTIEIITDRQSGKKRGFGFVTFDDHDPVDKIVLQKYHTINGHNAEVRKALSRQEMQEVQNSRSGRGGNFGFGDARGGGGNFGPGPGSNFRGGADGYGSGRGFGDGYNGYGGGPGGGNFGGSPGYGGGRGGYGGGGPGYGNQGGGYGGGYDNYGGGNYGSGNYNDFGNYNQQPSNYGPMKSGNFGGSRNMGGPYGGGNYGPGGSGGSGGYGGRSRY	4823	1	1	1	565.925	3	-0.0037	150	164	0	22.16	0.044	R	GFGFVTFDDHDPVDK	I				Spectrum3847 scans: 4713,
1	gi|71896753|ref|NP_001026156.1|	heterogeneous nuclear ribonucleoproteins A2/B1 [Gallus gallus]	653	55	1.1e-61	37019	19	19	13	13	33	8.67	MPRGDRESDWREKEQFRKLFIGGLSFETTEESLRNYYEQWGKLTDCVVMRDPASKRSRGFGFVTFSSMAEVDAAMAARPHTIDGRVVEPKRAVAREESGKPGAHVTVKKLFVGGIKEDTEEHHLRDYFEEYGKIDTIEIITDRQSGKKRGFGFVTFDDHDPVDKIVLQKYHTINGHNAEVRKALSRQEMQEVQNSRSGRGGNFGFGDARGGGGNFGPGPGSNFRGGADGYGSGRGFGDGYNGYGGGPGGGNFGGSPGYGGGRGGYGGGGPGYGNQGGGYGGGYDNYGGGNYGSGNYNDFGNYNQQPSNYGPMKSGNFGGSRNMGGPYGGGNYGPGGSGGSGGYGGRSRY	4824	1	1	1	848.388	2	0.0039	150	164	0	62.75	4e-06	R	GFGFVTFDDHDPVDK	I				Spectrum3870 scans: 4737,
1	gi|71896753|ref|NP_001026156.1|	heterogeneous nuclear ribonucleoproteins A2/B1 [Gallus gallus]	653	55	1.1e-61	37019	19	19	13	13	33	8.67	MPRGDRESDWREKEQFRKLFIGGLSFETTEESLRNYYEQWGKLTDCVVMRDPASKRSRGFGFVTFSSMAEVDAAMAARPHTIDGRVVEPKRAVAREESGKPGAHVTVKKLFVGGIKEDTEEHHLRDYFEEYGKIDTIEIITDRQSGKKRGFGFVTFDDHDPVDKIVLQKYHTINGHNAEVRKALSRQEMQEVQNSRSGRGGNFGFGDARGGGGNFGPGPGSNFRGGADGYGSGRGFGDGYNGYGGGPGGGNFGGSPGYGGGRGGYGGGGPGYGNQGGGYGGGYDNYGGGNYGSGNYNDFGNYNQQPSNYGPMKSGNFGGSRNMGGPYGGGNYGPGGSGGSGGYGGRSRY	5063	1	1	1	899.967	2	0.0038	19	34	0	89.73	1.7e-08	K	LFIGGLSFETTEESLR	N				Spectrum4797 scans: 5716,
1	gi|71896753|ref|NP_001026156.1|	heterogeneous nuclear ribonucleoproteins A2/B1 [Gallus gallus]	653	55	1.1e-61	37019	19	19	13	13	33	8.67	MPRGDRESDWREKEQFRKLFIGGLSFETTEESLRNYYEQWGKLTDCVVMRDPASKRSRGFGFVTFSSMAEVDAAMAARPHTIDGRVVEPKRAVAREESGKPGAHVTVKKLFVGGIKEDTEEHHLRDYFEEYGKIDTIEIITDRQSGKKRGFGFVTFDDHDPVDKIVLQKYHTINGHNAEVRKALSRQEMQEVQNSRSGRGGNFGFGDARGGGGNFGPGPGSNFRGGADGYGSGRGFGDGYNGYGGGPGGGNFGGSPGYGGGRGGYGGGGPGYGNQGGGYGGGYDNYGGGNYGSGNYNDFGNYNQQPSNYGPMKSGNFGGSRNMGGPYGGGNYGPGGSGGSGGYGGRSRY	5258	1	1	1	627.328	3	0.0028	110	125	1	38.79	0.0019	K	LFVGGIKEDTEEHHLR	D				Spectrum1888 scans: 2643,
1	gi|71896753|ref|NP_001026156.1|	heterogeneous nuclear ribonucleoproteins A2/B1 [Gallus gallus]	653	55	1.1e-61	37019	19	19	13	13	33	8.67	MPRGDRESDWREKEQFRKLFIGGLSFETTEESLRNYYEQWGKLTDCVVMRDPASKRSRGFGFVTFSSMAEVDAAMAARPHTIDGRVVEPKRAVAREESGKPGAHVTVKKLFVGGIKEDTEEHHLRDYFEEYGKIDTIEIITDRQSGKKRGFGFVTFDDHDPVDKIVLQKYHTINGHNAEVRKALSRQEMQEVQNSRSGRGGNFGFGDARGGGGNFGPGPGSNFRGGADGYGSGRGFGDGYNGYGGGPGGGNFGGSPGYGGGRGGYGGGGPGYGNQGGGYGGGYDNYGGGNYGSGNYNDFGNYNQQPSNYGPMKSGNFGGSRNMGGPYGGGNYGPGGSGGSGGYGGRSRY	5368	1	1	1	643.006	3	-0.0143	18	34	1	51.91	9.1e-05	R	KLFIGGLSFETTEESLR	N				Spectrum4208 scans: 5093,
1	gi|71896753|ref|NP_001026156.1|	heterogeneous nuclear ribonucleoproteins A2/B1 [Gallus gallus]	653	55	1.1e-61	37019	19	19	13	13	33	8.67	MPRGDRESDWREKEQFRKLFIGGLSFETTEESLRNYYEQWGKLTDCVVMRDPASKRSRGFGFVTFSSMAEVDAAMAARPHTIDGRVVEPKRAVAREESGKPGAHVTVKKLFVGGIKEDTEEHHLRDYFEEYGKIDTIEIITDRQSGKKRGFGFVTFDDHDPVDKIVLQKYHTINGHNAEVRKALSRQEMQEVQNSRSGRGGNFGFGDARGGGGNFGPGPGSNFRGGADGYGSGRGFGDGYNGYGGGPGGGNFGGSPGYGGGRGGYGGGGPGYGNQGGGYGGGYDNYGGGNYGSGNYNDFGNYNQQPSNYGPMKSGNFGGSRNMGGPYGGGNYGPGGSGGSGGYGGRSRY	5370	1	1	1	643.011	3	0.0024	18	34	1	36.36	0.0029	R	KLFIGGLSFETTEESLR	N				Spectrum4228 scans: 5114,
1	gi|71896753|ref|NP_001026156.1|	heterogeneous nuclear ribonucleoproteins A2/B1 [Gallus gallus]	653	55	1.1e-61	37019	19	19	13	13	33	8.67	MPRGDRESDWREKEQFRKLFIGGLSFETTEESLRNYYEQWGKLTDCVVMRDPASKRSRGFGFVTFSSMAEVDAAMAARPHTIDGRVVEPKRAVAREESGKPGAHVTVKKLFVGGIKEDTEEHHLRDYFEEYGKIDTIEIITDRQSGKKRGFGFVTFDDHDPVDKIVLQKYHTINGHNAEVRKALSRQEMQEVQNSRSGRGGNFGFGDARGGGGNFGPGPGSNFRGGADGYGSGRGFGDGYNGYGGGPGGGNFGGSPGYGGGRGGYGGGGPGYGNQGGGYGGGYDNYGGGNYGSGNYNDFGNYNQQPSNYGPMKSGNFGGSRNMGGPYGGGNYGPGGSGGSGGYGGRSRY	5547	1	1	1	670.026	3	0.0033	109	125	2	36.11	0.0031	K	KLFVGGIKEDTEEHHLR	D				Spectrum1790 scans: 2538,
1	gi|71896753|ref|NP_001026156.1|	heterogeneous nuclear ribonucleoproteins A2/B1 [Gallus gallus]	653	55	1.1e-61	37019	19	19	13	13	33	8.67	MPRGDRESDWREKEQFRKLFIGGLSFETTEESLRNYYEQWGKLTDCVVMRDPASKRSRGFGFVTFSSMAEVDAAMAARPHTIDGRVVEPKRAVAREESGKPGAHVTVKKLFVGGIKEDTEEHHLRDYFEEYGKIDTIEIITDRQSGKKRGFGFVTFDDHDPVDKIVLQKYHTINGHNAEVRKALSRQEMQEVQNSRSGRGGNFGFGDARGGGGNFGPGPGSNFRGGADGYGSGRGFGDGYNGYGGGPGGGNFGGSPGYGGGRGGYGGGGPGYGNQGGGYGGGYDNYGGGNYGSGNYNDFGNYNQQPSNYGPMKSGNFGGSRNMGGPYGGGNYGPGGSGGSGGYGGRSRY	5870	1	1	1	740.695	3	-0.0003	126	143	1	31.99	0.0082	R	DYFEEYGKIDTIEIITDR	Q				Spectrum4562 scans: 5466,	emPAI	2.61
